# Supplementary material for: Association Mapping in Scandinavian Winter Wheat for Yield, Plant Height, and Traits Important for Second-Generation Bioethanol Production
Source: Front Plant Sci. 2015 Nov 26;6:1046. doi: 10.3389/fpls.2015.01046 (PMC4660856; doi:10.3389/fpls.2015.01046)
Supplement: Supplementary file 1 [file Table_1.XLSX]

## Sheet: Sheet1
Table S1: list of wheat (Triticum aestivum L.) accessions used for the study. Entries not genotyped were included in the field trial but not in the genome-wide association study. Presence of 1B/1R translocation was based on genotypic data and previous reported informations on WheatPedigree database (http://wheatpedigree.net/). na: data not available.
Variety	Release Year	Country	Pedigree	Accession Number	Status	Genotyped	1B / 1R translocation
AMBITION	2006	dnk	RITMO/AO-119-7	na	released cultivar	No	No
ANJA	1980	dnk	KRANICH/CARIBO	NGB9122	released cultivar	Yes	No
ANKAR	1928	swe	IDUNA/BORE	NGB4	released cultivar	Yes	No
ANKAR II	1928	swe	ANKAR-I/SAXO	NGB6	released cultivar	Yes	No
ARING	1932	swe	SAXO/ANKAR-I	NGB7	released cultivar	Yes	No
ARLO	na	dnk	na	NGB15076	cultivar released / unreleased	Yes	No
AROS	1947	swe	ARING-I/ERGO-I	NGB14	released cultivar	Yes	No
BANCO	1953	swe	ANKAR-II/WEIBULLS-1731-37	NGB16	released cultivar	Yes	No
BIRGITTA	1922	swe	EXTRA-SQUAREHEAD-II/TYSTOFTE-SMAAH	NGB6706	released cultivar	Yes	No
BORE	1902	swe	(S)ENGLISH-SQUAREHEAD	NGB6695	released cultivar	Yes	No
BORG	1943	swe	JARL/KRON	NGB6719	released cultivar	Yes	No
BORG ABED	1967	dnk	TRIFOLIUM-14/ABED-92	NGB8933	released cultivar	No	No
BRANDT	1999	dnk	BRIGADIER/LYNX	NGB15072	released cultivar	Yes	No
DANIA	na	dnk	LV-DNK	NGB7027	cultivar released / unreleased	Yes	No
DIANA	1957	swe	SOL-II/SVEA-II	NGB6726	released cultivar	Yes	No
DRONNING	1940	swe	(S)WILHELMINA	NGB8189	released cultivar	Yes	No
ERGO	1934	swe	ANKAR-I/JARL	NGB8	released cultivar	Yes	No
ERGO II	1949	swe	(S)ERGO-I	NGB12243	released cultivar	Yes	No
EROICA	1943	swe	WEIBULLS-5133/ARING	NGB12	released cultivar	Yes	No
ERTUS	1953	swe	EROICA/VIRTUS	NGB17	released cultivar	Yes	No
EXTRA SQUAREHEAD	1900	swe	(S)LEUTEWITZER-SQUAREHEAD	NGB6694	cultivar released / unreleased	Yes	No
FOLKE	1981	swe	HOLME/WALDE	NGB2434	released cultivar	Yes	No
GALICIA	2000	dnk	na	NGB16916	released cultivar	Yes	No
GAMMEL SVENSK LANDHVEDE	na	dnk	LV-SWE	na	landrace	Yes	No
GLUTEN	1939	swe	SVEA-II/SVALOFS-0870	NGB6718	released cultivar	Yes	No
GRENADIER II	1907	swe	(S)GRENADIER-I	NGB6696	released cultivar	Yes	No
GUNBO	1997	swe	na	NGB14114	released cultivar	Yes	No
GYLLEN I	1935	swe	KRON/BORE-II	NGB6713	released cultivar	Yes	No
HALLANDSHVEDE	na	swe	na	NGB9057	landrace	Yes	No
HANSA SVALOF	1945	swe	SOL-III/STANDARD	NGB6721	released cultivar	Yes	No
HELGE	1980	swe	HOLME/WW-18179	NGB26	released cultivar	Yes	No
HEREFORD	2006	dnk	SOLIST/DEBEN	na	released cultivar	No	No
HILDUR	1976	swe	SVALOFS-60504/STARKE	NGB4080	released cultivar	Yes	No
HOLGER	1981	swe	WW-2259-68/WW-2250-68	NGB6398	released cultivar	Yes	No
HUNSBALLE R	1955	dnk	(M)JUBILE	NGB5153	released cultivar	Yes	No
IDEAL	1929	dnk	(S)TRIFOLIUM-14	NGB8973	released cultivar	Yes	No
IDUNA	1911	swe	(S)ENGLISH-SQUAREHEAD	NGB1	released cultivar	No	No
JARL	1925	swe	IDUNA/SAMMET	NGB3	released cultivar	Yes	No
KARAT	2000	dnk	HUSSAR/TAMBOR	NGB15075	released cultivar	Yes	No
KIRSTEN	1997	dnk	WW-80098/LONGBOW	NGB15070	released cultivar	Yes	No
KONGE II	1939	dnk	IDEAL/SPONT.CROSS	NGB8194	released cultivar	Yes	No
KONGE III	1966	dnk	KING-II/LITTLE-TICH	NGB12244	cultivar released / unreleased	Yes	No
KONSUL	1994	swe	ERTUS/NORRE//HOLME-M/3/CERC.RES	NGB16852	released cultivar	Yes	No
KOSACK NGB7049	1984	swe	MIRONOVSKAYA-808/STARKE-M//HOLME-M	NGB7049	released cultivar	Yes	No
KOSACK NGB7482	1984	swe	MIRONOVSKAYA-808/STARKE-M//HOLME-M	NGB7482	released cultivar	Yes	No
KRAKA	1980	dnk	KRANICH/CARIBO	NGB9123	released cultivar	Yes	No
KRON	1925	swe	SOL-II/PANSAR	NGB6708	cultivar released / unreleased	Yes	No
LONE	1994	dnk	SLEIPNER/RENDEZVOUS	NGB15071	released cultivar	Yes	yes
MENDEL II	1940	swe	SOL-III/WILHELMINA	NGB9062	cultivar released / unreleased	Yes	No
MJOLNER	1996	swe	TL-340/STARKE/W-25458	NGB14115	released cultivar	Yes	No
NANA	1975	dnk	IBIS/STELLA	NGB9118	released cultivar	Yes	No
NORRE	1962	dnk	EROICA/VIRTUS	NGB21	released cultivar	Yes	No
ODIN	1949	swe	GLUTEN/ERGO	NGB6723	released cultivar	Yes	No
OLVE	1959	swe	K-01281/EROICA	NGB6727	released cultivar	Yes	No
OPUS	2001	gbr	BLITZ/FREGATT	na	released cultivar	No	No
OTOFTE 56	1956	dnk	OTOFTE-71/ATLE	NGB7195	released cultivar	Yes	No
PANSAR I	1915	swe	GRENADIER/(LV)KOTTE	NGB12242	released cultivar	Yes	No
PARL II	1946	swe	SVALOFS-0912/SVEA-I	NGB6722	released cultivar	Yes	No
PROBAT	2000	dnk	ATHLET/BEAUFORT	NGB16909	released cultivar	Yes	No
PUDEL	1910	swe	(S)ENGLISH-SQUAREHEAD	NGB6698	cultivar released / unreleased	Yes	No
REKTOR	1981	dnk	na	NGB16853	cultivar released / unreleased	Yes	No
RENTAL	1993	swe	na	NGB14116	released cultivar	Yes	No
RIDDAR	1922	swe	FYLGIA-D-HIVER/PANSAR-II	NGB6705	released cultivar	Yes	No
ROBIGUS	2005	gbr	Z-836/PUTCH	na	released cultivar	No	No
ROBUR	1949	swe	SKANDIA-II/LV-VASTERGOTEN	NGB6724	released cultivar	Yes	No
SALUT	1982	swe	VOGELS.13-193-5/2*SVALE//2*STARKE	NGB8672	released cultivar	Yes	No
SARAH	1976	dnk	NORD-DESPREZ/C-103//IBIS	NGB9119	released cultivar	Yes	No
SAXILD	2002	dnk	BRITTA//PEPITAL/GAWAIN	NGB16675	released cultivar	Yes	No
SAXO	1929	swe	(S)TYSTOFTE-SMAAH	NGB5	released cultivar	Yes	No
SEBA	1969	swe	BANCO/HEINES-VII//SVALOFS-01543-A	NGB6728	released cultivar	Yes	No
SKANDIA	1935	swe	KRON/SV-0860-D	NGB6383	released cultivar	Yes	No
SLEJPNER	1988	swe	WW-20102/CB-149//MARIS-HUNTSMAN/3/MARIS-BILBO	NGB7051	released cultivar	Yes	yes
SMA II TYSTOFTE	1915	dnk	(S)TYSTOFTE-SMAAHVEDE	NGB7183	released cultivar	Yes	No
SMUGGLER	2002	gbr	W-930752/6438-283-B	na	released cultivar	No	No
SOL	1911	swe	(S)LV-SKANE	NGB6700	released cultivar	Yes	No
SOL II	1916	swe	EXTRA-SQUAREHEAD-II/SOL-I	NGB6701	released cultivar	Yes	No
SOLID	1973	swe	BANCO/WERLA	NGB6730	released cultivar	Yes	No
STAKADO	1995	dnk	AD-7020/AO-7021	NGB16910	released cultivar	Yes	No
STAL	1927	swe	SOL-II/PANSAR	NGB6709	released cultivar	Yes	No
STAND TYSTOFTE	1907	dnk	(S)SQUAREHEAD	NGB8197	released cultivar	Yes	No
STANDARD	1921	swe	IDUNA/TYSTOFTER-SMAAHVEDE	NGB2	released cultivar	Yes	No
STARKE	1959	swe	WEIBULLS-11376/WEIBULLS-11556	NGB18	released cultivar	Yes	No
STAVA	1995	swe	HELGE-M7D1/HELGE-M7D2//(mildew resistant line)WW-31254	NGB14117	released cultivar	Yes	No
STORAKS ABED	1967	dnk	na	NGB7184	cultivar released / unreleased	Yes	No
STURE	1975	swe	WW-63-65/WW-77-65	NGB25	released cultivar	Yes	No
SVALE	1955	swe	EROICA-I/SKANDIA-II	NGB6725	released cultivar	Yes	No
SVEA I	1924	swe	PUDEL/SAMMET	NGB6704	released cultivar	Yes	No
THOR	1961	swe	WEIBULLS-11376/WEIBULLS-11379	NGB20	released cultivar	Yes	No
THULE II	1917	swe	PUDEL/SAMMET	NGB6702	released cultivar	Yes	No
TJELVAR	1988	swe	STURE-D/STURE-M3B-M5-M7	NGB9952	released cultivar	Yes	yes
TRIFOLIUM 14	1925	dnk	(S)WILHELMINA	NGB9016	released cultivar	Yes	No
TROND	1960	swe	VIRTUS/WEIBULLS-9344	NGB19	released cultivar	Yes	No
TRYGGVE	1990	swe	RILEY/HOLME//18614/3/HELGE	NGB9953	released cultivar	Yes	No
TYSTOFTE SMAAHVEDE	1900	dnk	(S)SQUAREHEAD	NGB13446	cultivar released / unreleased	Yes	No
TYSTOFTE STAKKET	1967	dnk	(S)SQUAREHEAD	NGB9017	cultivar released / unreleased	Yes	No
VIKING	1962	dnk	NRU(FRENCH-WHEAT)/(1-35)HYBRIDE-DU-JONCQUOIS	NGB9109	released cultivar	Yes	No
VIRGO	1968	swe	DEMETER/VIRTUS//ODIN	NGB6729	released cultivar	Yes	No
VIRTUS	1945	swe	ERGO-I/SVEA-II	NGB13	released cultivar	Yes	No
WALDE	1945	swe	ERGO-I/SVEA-II	NGB24	released cultivar	Yes	No
WARMLAND LANTVETE	na	swe	na	NGB8198	landrace	Yes	No
